# Supplementary material for: Antimicrobial Stewardship during COVID-19 Outbreak: A Retrospective Analysis of Antibiotic Prescriptions in the ICU across COVID-19 Waves
Source: Antibiotics (Basel). 2022 Oct 30;11(11):1517. doi: 10.3390/antibiotics11111517 (PMC9686868; doi:10.3390/antibiotics11111517)
Supplement: Supplementary file 1 [file antibiotics-11-01517-s001.zip]

Archive with 1 entries (1 files):
- antibiotics-1921952-supplementary.pdf
